# Supplementary material for: Spontaneous Bio-Recycling: Recovering Bioactive Molecules Through Endogenous Microbial Maceration of Hemp Residues
Source: Microorganisms. 2025 Feb 19;13(2):455. doi: 10.3390/microorganisms13020455 (PMC11858476; doi:10.3390/microorganisms13020455)
Supplement: Supplementary file 1 [file microorganisms-13-00455-s001.zip]

Archive with 1 entries (1 files):
- microorganisms-3423989-supplementary.pdf
